# Supplementary material for: The Effect of Joint Mobilization and Manipulation on Proprioception: Systematic Review with Limited Meta-Analysis
Source: J Funct Morphol Kinesiol. 2026 Jan 29;11(1):59. doi: 10.3390/jfmk11010059 (PMC12921973; doi:10.3390/jfmk11010059)
Supplement: Supplementary file 1 [file jfmk-11-00059-s001.zip]

Archive with 2 entries (2 files):
- jfmk-4091601-Supplementary Table S2.pdf
- jfmk-4091601-Supplementary Table S1 Prisma checklist.pdf
